# Supplementary material for: Analysis of Theileria orientalis draft genome sequences reveals potential species-level divergence of the Ikeda, Chitose and Buffeli genotypes
Source: BMC Genomics. 2018 Apr 27;19:298. doi: 10.1186/s12864-018-4701-2 (PMC5921998; doi:10.1186/s12864-018-4701-2)
Supplement: Supplementary file 8 — Proteins with no blastp matches compared to reference genome. Examination of proteins that produced no blastp match to the Shintoku predicted proteome, by blastp searches of the nr database. (XLSX 13 kb) [file 12864_2018_4701_MOESM8_ESM.xlsx]

## Sheet: Sheet1
Gene	Reason for no blastp match	nr search result
Robertson
MACL_00000171	tblastn matches intergenic region	no match
MACL_00000194	tblastn matches intergenic region	inosine triphosphate pyrophosphatase-like protein
MACL_00000208	tblastn matches intergenic region	no match
MACL_00000300	tblastn matches intergenic region	no match
MACL_00000440	tblastn matches intergenic region	no match
MACL_00000646	tblastn matches intergenic region/ some overlap with hypothetical on opposite strand	no match
MACL_00000664	multiple poor matches/ intergenic regions	no match
MACL_00000680	tblastn matches intergenic region/ No start/stop codon	no match
MACL_00000718	tblastn matches intergenic region	sybindin-like protein
MACL_00000722	frameshift with hypothetical	no match
MACL_00000728	frameshift with hypothetical	no match
MACL_00000819	tblastn matches intergenic region	putative RNA methyltransferase
MACL_00001033	tblastn matches intergenic region	conserved hypothetical
MACL_00001048	tblastn matches intergenic region	no match
MACL_00001259	frameshift with hypothetical	no match
MACL_00001338	frameshift with hypothetical	no match
MACL_00001415	frameshift with hypothetical	no match
MACL_00001496	tblastn matches intergenic region	putative exonuclease
MACL_00002253	multiple matches/ intergenic regions	no match
MACL_00002399	multiple matches/ hypotheticals	no match
MACL_00002396	multiple matches/ hypotheticals	no match
MACL_00002595	tblastn matches intergenic region	conserved apicomplexan specific protein
MACL_00002623	tblastn matches intergenic region	no match
MACL_00002851	frameshift with hypothetical	no match
MACL_00002907	tblastn matches intergenic region	no match
MACL_00003126	tblastn matches intergenic region	conserved hypothetical
MACL_00003267	no match	no match
MACL_00003328	tblastn matches intergenic region	Brix-domain-like protein
MACL_00003602	tblastn matches intergenic region	no match
Fish Creek
MACJ_00000309	No match	no match
MACJ_00000346	Upstream from 18S rRNA, intergenic in one match frameshift of hypothetical in other	no match
MACJ_00000412	No match	no match
MACJ_00000526	tblastn matches intergenic region	conserved apicomplexan specific protein
MACJ_00000538	tblastn matches intergenic region	putative exonuclease
MACJ_00001011	frameshift with hypothetical	no match
MACJ_00001073	No match	no match
MACJ_00001146	No match	no match
MACJ_00001404	frameshift with hypothetical	no match
MACJ_00001419	tblastn matches intergenic region	conserved hypothetical
MACJ_00001509	No match	no match
MACJ_00001624	frameshift with hypothetical	no match
MACJ_00001714	frameshift with hypothetical	no match
MACJ_00001739	No match	no match
MACJ_00001770	frameshift with hypothetical	no match
MACJ_00001774	frameshift with hypothetical	no match
MACJ_00002152	tblastn matches intergenic region	putative RNA methyltransferase
MACJ_00002191	tblastn matches intergenic region	no match
MACJ_00002315	No match	no match
MACJ_00002356	No match	no match
MACJ_00002395	frameshift with hypothetical	no match
MACJ_00002538	tblastn matches intergenic region	no match
MACJ_00002550	tblastn matches intergenic region	conserved hypothetical
MACJ_00002558	No match	no match
MACJ_00002560	frameshift with hypothetical	conserved hypothetical
MACJ_00002785	No match	no match
MACJ_00002826	frameshift with hypothetical	no match
MACJ_00002832	frameshift with hypothetical	no match
MACJ_00003270	No match	no match
MACJ_00003543	No match	no match
MACJ_00003546	No match	no match
MACJ_00003651	tblastn matches proteasome component CDS	conserved hypothetical
Goon Nure
MACK_00000028	No match	no match
MACK_00000032	No match	no match
MACK_00000063	No match	no match
MACK_00000140	frameshift with hypothetical	no match
MACK_00000143	tblastn matches intergenic region	conserved hypothetical
MACK_00000166	tblastn matches intergenic region	TBC domain-like protein
MACK_00000247	No match	no match
MACK_00000403	No match	no match
MACK_00000469	Upstream from 18S rRNA, intergenic in one match frameshift of hypothetical in other	no match
MACK_00000511	tblastn matches intergenic region	putative exonuclease
MACK_00000577	No match	no match
MACK_00000610	No match	no match
MACK_00000649	frameshift with hypothetical	no match
MACK_00000685	No match	no match
MACK_00000726	frameshift with hypothetical	no match
MACK_00001067	No match	no match
MACK_00001089	tblastn matches intergenic region	conserved apicomplexan specific protein
MACK_00001108	No match	no match
MACK_00001126	No match	no match
MACK_00001133	tblastn matches proteasome component CDS	conserved hypothetical
MACK_00001185	tblastn matches intergenic region	conserved hypothetical
MACK_00001262	No match	no match
MACK_00001364	tblastn matches intergenic region	Brix-domain-like protein
MACK_00001376	tblastn matches intergenic region	no match
MACK_00001475	No match	no match
MACK_00001536	No match	no match
MACK_00001588	tblastn matches intergenic region	conserved hypothetical
MACK_00001622	frameshift with hypothetical	no match
MACK_00001650	No match	no match
MACK_00001700	No match	no match
MACK_00001889	No match	no match
MACK_00002026	No match	no match
MACK_00002060	frameshift with hypothetical	no match
MACK_00002085	frameshift with hypothetical	no match
MACK_00002127	frameshift with hypothetical	no match
MACK_00002134	No match	no match
MACK_00002407	No match	no match
MACK_00002460	No match	no match
MACK_00002518	frameshift with hypothetical	no match
MACK_00002613	No match	no match
MACK_00002727	No match	no match
MACK_00002860	No match	no match
MACK_00002866	No match	no match
MACK_00002865	No match	no match
MACK_00002894	No match	no match
MACK_00002995	No match	no match
MACK_00003004	No match	no match
MACK_00003155	tblastn matches intergenic region	conserved hypothetical
MACK_00003156	No match	no match
MACK_00003357	frameshift with uncharacterized protein	no match
MACK_00003457	No match	no match
MACK_00003691	No match	no match
MACK_00003719	No match	no match
MACK_00003948	tblastn matches intergenic region	conserved hypothetical
MACK_00004089	No match	no match
MACK_00004121	No match	no match
MACK_00004209	No match	no match
MACK_00004349	No match	no match
MACK_00004377	No match	no match
MACK_00004542	No match	no match
MACK_00004706	No match	no match
MACK_00004726	No match	no match
MACK_00004749	frameshift with hyothetical	no match
MACK_00004850	No match	no match
