# Supplementary material for: Analysis of Theileria orientalis draft genome sequences reveals potential species-level divergence of the Ikeda, Chitose and Buffeli genotypes
Source: BMC Genomics. 2018 Apr 27;19:298. doi: 10.1186/s12864-018-4701-2 (PMC5921998; doi:10.1186/s12864-018-4701-2)
Supplement: Supplementary file 11 — Average nucleotide identity (ANI) for members of the Plasmodium genus. Pairwise ANI values for species of the Plasmodium genus with publically-available genome sequences. (XLSX 11 kb) [file 12864_2018_4701_MOESM11_ESM.xlsx]

## Sheet: Sheet1
	Plasmodium_cynomolgi	Plasmodium_inui	Plasmodium_coatneyi	Plasmodium_fragile	Plasmodium_vivax	Plasmodium_knowlesi	Plasmodium_malariae	Plasmodium_brasilianum	Plasmodium_gonderi	Plasmodium_falciparum	Plasmodium_ovale	Plasmodium_yoelii	Plasmodium_berghei	Plasmodium_vinckei	Plasmodium_chabaudi
Plasmodium_cynomolgi	-	0.839493	0.829852	0.820976	0.821029	0.803667	0.745635	0.745886	0.745631	0.743477	0.743456	0.739823	0.740169	0.737053	0.737617
Plasmodium_inui	0.837732	-	0.815247	0.806356	0.800539	0.790263	0.739287	0.739572	0.742215	0.732545	0.737648	0.73007	0.730197	0.729428	0.728884
Plasmodium_coatneyi	0.829475	0.814801	-	0.808579	0.796434	0.81462	0.741589	0.739518	0.743011	0.740961	0.738672	0.735624	0.735331	0.729687	0.733405
Plasmodium_fragile	0.820975	0.806262	0.809313	-	0.788792	0.788867	0.747372	0.747685	0.748575	0.741996	0.745193	0.740802	0.738634	0.735617	0.739131
Plasmodium_vivax	0.819277	0.804274	0.798656	0.789795	-	0.77619	0.745362	0.743719	0.744069	0.744158	0.739955	0.74237	0.736473	0.72821	0.739448
Plasmodium_knowlesi	0.803503	0.790375	0.815251	0.789334	0.774612	-	0.747086	0.74295	0.748569	0.744313	0.741855	0.742614	0.744065	0.734608	0.740834
Plasmodium_malariae	0.749066	0.740596	0.742586	0.748767	0.740717	0.744454	-	0.971091	0.768764	0.770399	0.772299	0.771412	0.771483	0.763603	0.7653
Plasmodium_brasilianum	0.747076	0.737228	0.740649	0.748219	0.739043	0.74583	0.979553	-	0.766879	0.768012	0.766512	0.768422	0.767511	0.761974	0.764212
Plasmodium_gonderi	0.745264	0.742669	0.742676	0.748686	0.738927	0.74728	0.765164	0.764456	-	0.761475	0.763105	0.762413	0.76082	0.755011	0.757911
Plasmodium_falciparum	0.743034	0.731434	0.738224	0.738121	0.721895	0.744014	0.771635	0.765693	0.758332	-	0.762897	0.757156	0.760842	0.743776	0.744156
Plasmodium_ovale	0.740928	0.737489	0.738424	0.745976	0.726449	0.743508	0.762597	0.763547	0.762881	0.766734	-	0.765293	0.764303	0.758023	0.760555
Plasmodium_yoelii	0.742591	0.73731	0.742645	0.747709	0.749302	0.747234	0.774525	0.773598	0.771902	0.766086	0.772294	-	0.879645	0.834641	0.837124
Plasmodium_berghei	0.742101	0.734784	0.73694	0.742443	0.732511	0.742106	0.770337	0.769275	0.763786	0.763302	0.767064	0.893333	-	0.851882	0.85399
Plasmodium_vinckei	0.739253	0.729165	0.730775	0.736155	0.726725	0.735666	0.761034	0.760498	0.754916	0.754712	0.758489	0.846401	0.85324	-	0.900657
Plasmodium_chabaudi	0.739032	0.729941	0.731511	0.740497	0.730378	0.735863	0.764231	0.763612	0.758024	0.75764	0.760843	0.846077	0.85248	0.896463	-
