# Supplementary material for: Analysis of Theileria orientalis draft genome sequences reveals potential species-level divergence of the Ikeda, Chitose and Buffeli genotypes
Source: BMC Genomics. 2018 Apr 27;19:298. doi: 10.1186/s12864-018-4701-2 (PMC5921998; doi:10.1186/s12864-018-4701-2)
Supplement: Supplementary file 12 — Fish Creek maker parameters. Parameters used for the annotation of the Fish Creek genome sequence using the maker pipeline. (GZ 3 kb) [file 12864_2018_4701_MOESM12_ESM.gz]

Archive with 4 entries (4 files):
- maker_bopts.ctl
- maker_evm.ctl
- maker_exe.ctl
- maker_opts.ctl
