# Supplementary material for: Analysis of Theileria orientalis draft genome sequences reveals potential species-level divergence of the Ikeda, Chitose and Buffeli genotypes
Source: BMC Genomics. 2018 Apr 27;19:298. doi: 10.1186/s12864-018-4701-2 (PMC5921998; doi:10.1186/s12864-018-4701-2)
Supplement: Supplementary file 12 — Fish Creek maker parameters. Parameters used for the annotation of the Fish Creek genome sequence using the maker pipeline. (GZ 3 kb) [file 12864_2018_4701_MOESM12_ESM.gz › maker_evm.ctl]

#-----Transcript weights
evmtrans=10 #default weight for source unspecified est/alt_est alignments
evmtrans:blastn=2 #weight for blastn sourced alignments
evmtrans:est2genome=10 #weight for est2genome sourced alignments
evmtrans:tblastx=2 #weight for tblastx sourced alignments
evmtrans:cdna2genome=7 #weight for cdna2genome sourced alignments

#-----Protein weights
evmprot=2 #default weight for source unspecified protein alignments
evmprot:blastx=2 #weight for blastx sourced alignments
evmprot:protein2genome=10 #weight for protein2genome sourced alignments

#-----Abinitio Prediction weights
evmab=1 #default weight for source unspecified ab initio predictions
evmab:snap=1 #weight for snap sourced predictions
evmab:augustus=2 #weight for augustus sourced predictions
evmab:fgenesh=1 #weight for fgenesh sourced predictions
evmab:genemark=1 #weight for genemark sourced predictions
