# Supplementary material for: Analysis of Theileria orientalis draft genome sequences reveals potential species-level divergence of the Ikeda, Chitose and Buffeli genotypes
Source: BMC Genomics. 2018 Apr 27;19:298. doi: 10.1186/s12864-018-4701-2 (PMC5921998; doi:10.1186/s12864-018-4701-2)
Supplement: Supplementary file 12 — Fish Creek maker parameters. Parameters used for the annotation of the Fish Creek genome sequence using the maker pipeline. (GZ 3 kb) [file 12864_2018_4701_MOESM12_ESM.gz › maker_exe.ctl]

#-----Location of Executables Used by MAKER/EVALUATOR
makeblastdb=/mnt/mc2/bin/makeblastdb #location of NCBI+ makeblastdb executable
blastn=/mnt/mc2/bin/blastn #location of NCBI+ blastn executable
blastx=/mnt/mc2/bin/blastx #location of NCBI+ blastx executable
tblastx=/mnt/mc2/bin/tblastx #location of NCBI+ tblastx executable
formatdb= #location of NCBI formatdb executable
blastall= #location of NCBI blastall executable
xdformat= #location of WUBLAST xdformat executable
blasta= #location of WUBLAST blasta executable
prerapsearch= #location of prerapsearch executable
rapsearch= #location of rapsearch executable
RepeatMasker=/mnt/RepeatMasker/RepeatMasker #location of RepeatMasker executable
exonerate=/mnt/mc2/bin/exonerate #location of exonerate executable

#-----Ab-initio Gene Prediction Algorithms
snap=/mnt/snap/snap #location of snap executable
gmhmme3=/mnt/gm_et_linux_64/gmes_petap/gmhmme3 #location of eukaryotic genemark executable
gmhmmp= #location of prokaryotic genemark executable
augustus=/usr/local/bin/augustus #location of augustus executable
fgenesh= #location of fgenesh executable
evm=/mnt/EVidenceModeler-1.1.1/evidence_modeler.pl #location of EvidenceModeler executable
tRNAscan-SE=/mnt/tRNAscan/bin/tRNAscan-SE #location of trnascan executable
snoscan=/mnt/snoscan/bin/snoscan #location of snoscan executable

#-----Other Algorithms
probuild=/mnt/gm_et_linux_64/gmes_petap/probuild #location of probuild executable (required for genemark)
